# Supplementary material for: The Effects of Sorbus aucuparia L. Fruit Extracts on Oxidative/Nitrative Modifications of Human Fibrinogen, Impact on Enzymatic Properties of Thrombin, and Hyaluronidase Activity In Vitro
Source: Antioxidants (Basel). 2021 Dec 18;10(12):2009. doi: 10.3390/antiox10122009 (PMC8698768; doi:10.3390/antiox10122009)
Supplement: Supplementary file 1 [file antioxidants-10-02009-s001.zip]

Archive with 1 entries (1 files):
- antioxidants-1482329-supplementary.pdf
